# Supplementary material for: The Potential Effect of Insulin on AChE and Its Interactions with Rivastigmine In Vitro
Source: Pharmaceuticals (Basel). 2021 Nov 9;14(11):1136. doi: 10.3390/ph14111136 (PMC8617642; doi:10.3390/ph14111136)
Supplement: Supplementary file 1 [file pharmaceuticals-14-01136-s001.zip]

Archive with 1 entries (1 files):
- pharmaceuticals-1432656-supplementary.pdf
